# Supplementary material for: Local and landscape-level diversity effects on forest functioning
Source: PLoS One. 2020 May 14;15(5):e0233104. doi: 10.1371/journal.pone.0233104 (PMC7224498; doi:10.1371/journal.pone.0233104)
Supplement: S1 Dataset — (ZIP) [file pone.0233104.s005.zip]

Archive with 3 entries (2 files):
- Oehri_data/
- Oehri_data/DivFun_Oehri.csv
- Oehri_data/DivFun_Oehri.README
