# Supplementary material for: Local and landscape-level diversity effects on forest functioning
Source: PLoS One. 2020 May 14;15(5):e0233104. doi: 10.1371/journal.pone.0233104 (PMC7224498; doi:10.1371/journal.pone.0233104)
Supplement: S1 Dataset — (ZIP) [file pone.0233104.s005.zip › Oehri_data/DivFun_Oehri.csv]

BGR	FT	ntrees	DBHmax	BAsum	SR	logSR	LR	ED	PD	Ffrac	Fconn	alt	slope	N_aspect	temp	precip	LAI	GSL	site_name
Central Plateau	mixed	21	50.8	25635.3960532927	3	1.09861228866811	4	8.77565463552725	0.0619249823071479	0.760704175513093	9.79911980045109	807.026787251003	14.7138175460951	-0.197856227624309	8.28055210374654	1530.2556307157	2.94666666666667	NA	Baeretswil
Central Plateau	coniferous	151	26.3333333333333	30101.1307404624	5	1.6094379124341	7	18.0644019815994	0.2034677990092	0.362968860580326	9.74846708596423	539.473286901653	9.37613032372132	0.00445137458563536	9.60675841530058	1168.35417371019	4.52291666666667	NA	Kloten
Central Plateau	broadleaf	31	103.3	45914.2980923985	3	1.09861228866811	6	12.8450106157113	0.141542816702052	0.420116772823779	9.7570939767616	625.637019676925	10.2168308585143	-0.348738527624309	10.4269303071142	1153.26675346814	4.16166666666667	212.5	Lausanne
Central Plateau	broadleaf	52	52.0333333333333	37121.9620027049	4	1.38629436111989	4	13.8711960368011	0.159235668789809	0.687986553432413	9.79361608866228	641.679020260974	17.7040249744318	0.268608637569061	8.8709346640019	1379.43460300294	4.50666666666666	203	Turbenthal
Central Plateau	coniferous	60	76	46758.497524033	3	1.09861228866811	4	15.4458598726115	0.176928520877565	0.525035385704176	9.77160026601664	433.272616189356	4.59873075216939	0.318807326519337	9.60807307260791	1069.04443780713	2.89083333333333	199	Vordemwald
Central Plateau	mixed	60	65.1	32178.3753649609	6	1.79175946922805	5	11.7657466383581	0.097310686482661	0.468329794762916	9.76639414621131	797.469927236652	23.1329859940716	0.638000344751381	8.51050928897514	1500.99924289621	5.98166666666666	186	Wollerau
Eastern Central Alps	coniferous	29	89.6	63993.8967784322	2	0.693147180559945	4	16.0120311394197	0.168082094833687	0.165339702760085	9.57145980083134	1939.68348759604	27.5784258630522	0.666341752486188	2.50489495675036	1162.24288004525	2.995	NA	Klosters-Serneus
Eastern Central Alps	broadleaf	130	15.8333333333333	8120.54577063158	2	0.693147180559945	6	20.0990799716914	0.2034677990092	0.363941967445152	9.71011880806564	1594.86445589013	21.453832759246	0.29128510441989	2.58875240784833	1469.21864201635	1.48166666666667	180	Realp
Eastern Central Alps	coniferous	59	67.3333333333333	40247.4854098716	3	1.09861228866811	4	12.7388535031847	0.159235668789809	0.761234961075725	9.79749150497335	1728.70778107195	18.9589314838078	0.378156745856354	1.13854687216665	809.166530902726	3.43166666666667	NA	S-Chanf
Eastern Central Alps	coniferous	66	53.5333333333333	40739.9222043401	4	1.38629436111989	7	10.8457183297948	0.123849964614296	0.765038924274593	9.79942286756746	1023.85124413928	21.4518747403298	0.654751114917127	5.2629139783806	908.644466930146	2.29166666666667	NA	Surava
Eastern Central Alps	broadleaf	116	32.7666666666667	22963.8406385514	4	1.38629436111989	6	23.9915074309979	0.25654635527247	0.255396319886766	9.51797894071678	869.985494202672	9.7216761598906	-0.26288844640884	6.90613964789501	1091.84609527639	2.92833333333334	177	Trun
Eastern Central Alps	mixed	58	46.6666666666667	20272.0847830475	5	1.6094379124341	5	13.6765746638358	0.141542816702052	0.137738853503185	9.46906064862923	1351.35281503583	15.0056512923087	-0.26812800718232	7.29799213166745	1015.90091653346	1.99666666666667	169	Vignogn
Jura Mountains	coniferous	69	54.9666666666667	24101.1285950774	3	1.09861228866811	1	0	0.00884642604387827	1	9.81277375994335	1275.6548754613	7.00606851563894	-0.625763018232044	6.41797998668326	1856.75569514919	2.42791666666666	NA	Le Chenit
Jura Mountains	coniferous	47	43.3666666666667	30088.5957857746	4	1.38629436111989	5	3.3793347487615	0.0442321302193914	0.907024062278839	9.80811492791974	478.405671059624	5.30013775180093	0.266497495027624	9.4798252444797	1103.73930557439	3.25	215	Niederbipp
Jura Mountains	mixed	26	62.0666666666667	30019.5749951752	4	1.38629436111989	4	7.62561924982307	0.097310686482661	0.857837933474876	9.80519493317357	783.901761960193	29.4056591126188	-0.574132322651934	8.88961405058831	1249.46290431771	4.85833333333334	201.5	Rochefort
Jura Mountains	coniferous	38	53.8333333333333	30623.2712934707	3	1.09861228866811	5	7.94409058740269	0.097310686482661	0.618807501769285	9.78750356736909	870.709558341516	13.8507720885228	0.835200657458564	7.51975290283858	1153.72291552838	3.78	NA	Savagnier
Jura Mountains	broadleaf	37	60	24473.855001481	6	1.79175946922805	5	9.11181882519462	0.097310686482661	0.557855626326964	9.78120077584174	542.401934544684	16.4509602157495	-0.591148165745856	10.3029798108881	1174.10527045562	3.34333333333333	207	Tuescherz
Jura Mountains	mixed	76	56.4666666666667	33113.1091351467	3	1.09861228866811	3	4.84784147204529	0.0619249823071479	0.799716914366596	9.80131321407417	1142.3519867112	18.8756269689854	0.680016836464088	8.13152349853754	1667.52508789693	4.6525	182	Weissenstein
Northern Alps	broadleaf	79	51	33543.3109791477	8	2.07944154167984	6	10.3503184713376	0.123849964614296	0.613941967445152	9.78703516686996	643.745366824661	32.4112805874877	-0.656947633701657	8.28620966404483	1771.40822464555	5.28	195.5	Amden
Northern Alps	mixed	38	46.8666666666667	15566.623014464	6	1.79175946922805	5	16.8789808917197	0.132696390658174	0.27981245576787	9.71454526639739	743.879248687576	17.3558603902282	0.0575256160220994	8.27405372700213	1446.87235248415	7.00166666666667	207	Doppelschwand
Northern Alps	mixed	36	74.4333333333333	54890.0796311168	4	1.38629436111989	4	10.102618542109	0.115003538570418	0.690021231422505	9.77486206784393	1077.77299106661	17.7723002039388	-0.200686623756906	8.17898973819213	1524.18672798238	3.58333333333333	NA	Gais
Northern Alps	mixed	44	76.0333333333333	33778.8047644608	4	1.38629436111989	4	15.552016985138	0.106157112526539	0.38296178343949	9.74337570286479	831.861522999126	14.8800718218551	0.132646760220994	8.38687683887989	1421.41968383259	4.22	188	Herisau
Northern Alps	coniferous	60	42.7	19588.1050844895	4	1.38629436111989	5	14.6850672328379	0.123849964614296	0.671266808209483	9.78683417168238	1573.85768145988	23.1269817647402	-0.120212528729282	5.26588769053392	1357.56904120883	2.09	NA	Lenk im Simmental
Northern Alps	broadleaf	151	32.3333333333333	34231.1783986145	2	0.693147180559945	6	19.550601556971	0.238853503184713	0.446125265392781	9.72008768749502	1269.66082355647	39.9024261132443	-0.248605878453039	5.62187995658226	1818.9660519245	4.835	171	Schwende
Southern Alps	broadleaf	110	61.8333333333333	25961.7041716024	11	2.39789527279837	5	8.82873319179052	0.097310686482661	0.85536093418259	9.80520382418851	1108.97581537573	29.5917382487475	-0.224415426519337	10.6647586838928	1934.38575336644	5.24166666666667	203.5	Arosio
Southern Alps	broadleaf	66	55.4	36458.7403776056	7	1.94591014905531	8	19.7806086341118	0.238853503184713	0.481245576786978	9.74196572813158	364.293146662422	18.9495870166348	-0.34647554198895	10.3799661962868	1886.23999247049	3.82125	216.5	Avegno
Southern Alps	broadleaf	60	36.5333333333333	29643.172925367	4	1.38629436111989	4	4.51167728237792	0.0619249823071479	0.916312809624912	9.80861204494769	331.064105216179	18.919096596254	0.276390174033149	12.4894773766726	1858.83944449857	3.39833333333334	207	Losone
Southern Alps	coniferous	21	47.6	8887.6991346933	2	0.693147180559945	3	5.37862703467799	0.0619249823071479	0.926751592356688	9.80916176631221	1289.88465950476	32.9687211283035	0.330816929281768	4.27608365340232	1445.38215353177	3.935	NA	Lostallo
Southern Alps	coniferous	45	53.2333333333333	53214.6132910859	1	0	3	11.1995753715499	0.0619249823071479	0.66206652512385	9.78539612764525	1564.98678605728	27.1678478643833	-0.435106995580111	4.72307347959982	1152.3136408939	3.56333333333334	NA	Poschiavo
Southern Alps	broadleaf	58	85.6666666666667	55915.1891679648	4	1.38629436111989	5	12.4734607218684	0.185774946921444	0.814932767162067	9.80273523589599	988.305418775358	26.8485728981361	-0.418266624309392	7.19375333234967	1930.56978796689	3.68458333333334	182.5	Valcolla
Western Central Alps	broadleaf	142	39.4	18171.8986781962	13	2.56494935746154	5	6.77636234961076	0.0796178343949045	0.861288039631989	9.8055510551627	1058.18692883233	27.1601895428573	-0.383166314364641	8.43828890433084	1134.91471173645	4.935	181	Chamoson
Western Central Alps	broadleaf	90	63.1	28686.1181393774	11	2.39789527279837	6	16.0297239915074	0.212314225053079	0.595010615711253	9.78515831884922	551.850672432072	19.0729717910824	-0.114193359116022	8.43676235734776	1076.10881181904	4.21666666666667	192	Collonges
Western Central Alps	coniferous	35	60.5333333333333	34358.4207550665	2	0.693147180559945	6	13.2342533616419	0.150389242745931	0.633404104741684	9.77603586464461	1641.732713967	27.1963167031748	-0.623322749171271	6.86986388156611	1061.04839854346	4.09	NA	Orsieres Wald
Western Central Alps	coniferous	22	74.6333333333333	38045.9358180522	2	0.693147180559945	5	15.1096956829441	0.176928520877565	0.65481245576787	9.79071207268721	1811.63228584416	26.4927971005535	0.679745113259668	2.65799547979708	1020.69640559717	2.28666666666667	116	Ried-Brig
Western Central Alps	mixed	87	26.1666666666667	10287.3650556655	3	1.09861228866811	6	14.6850672328379	0.141542816702052	0.568559801840057	9.78055538504953	882.523909190478	21.202224778625	-0.852783728176796	9.85510872829746	802.151009742811	0.766666666666667	NA	Salgesch
Western Central Alps	mixed	71	64.3333333333333	33551.7383014409	10	2.30258509299405	7	21.1252653927813	0.194621372965322	0.455414012738854	9.6949472914958	1197.22029820226	23.5426140723553	0.208953586740331	5.00565370016725	864.588909413333	3.12	NA	St. Jean
