# Supplementary material for: Local and landscape-level diversity effects on forest functioning
Source: PLoS One. 2020 May 14;15(5):e0233104. doi: 10.1371/journal.pone.0233104 (PMC7224498; doi:10.1371/journal.pone.0233104)
Supplement: S1 Dataset — (ZIP) [file pone.0233104.s005.zip › Oehri_data/DivFun_Oehri.README]

##########################################################################################################
###
### Article title:
### Local and landscape-level diversity effects on forest functioning
###    
### Authors:
### Jacqueline Oehri*, Marvin Bürgin*, Bernhard Schmid*^, Pascal A. Niklaus*
### 
### *Department of Evolutionary Biology and Environmental Studies,
###    	University of Zurich, Zurich, Switzerland
### ^Department of Geography,
###    	University of Zurich, Zurich, Switzerland
###
### Data column description for file:
### DivFun_Oehri.csv
###


1) Study design variables

BGR              biogeographic region (6 levels: Central Plateau, Eastern Central Alps, Jura Mountains,
			Northern Alps, Southern Alps, Western Central Alps)
FT		 forest type (3 levels: broadleaf, coniferous, mixed)


2) Local and landscape-level diversity variables

SR               tree species richness (number of different tree species in forest stands)
logSR         	 log-transformed tree species richness
LR               land-cover type richness (number of different land-cover types within a radius of
			600m around local forest stands)


3) Local forest stand structure variables

ntrees         	 number of trees per forest stand
DBHmax           average of the three largest diameters at breast height (DBH) per forest stand (cm)
BAsum            total stem basal area per forest stand (cm^2)


4) Landscape structure variables [within a radius of 600m around local forest stands; please refer to
	McGarigal (2015) for more details]

ED               edge density, i.e. the total interface length between different land-cover types divided
		 	by the total landscape area (m m^-2)
PD               number of distinct patches of land-cover in the landscape
Ffrac            fractional cover of forest in the landscape
Fconn            connectedness of forest land cover in the landscape, quantified by the "cohesion index"
                

5) Landscape-level topography and climate variables (averaged within a radius of 600m around local 
	forest stands)

alt              altitude (m a.s.l.)
slope            slope angle (°)
N_aspect         north aspect of slope (-1 to 1 for south to north)
temp             mean annual temperature (°C; averaged for years 2000—2016)
precip           annual precipitation (mm; averaged for years 2000—2016)

  
6) Local forest ecosystem functioning variables

LAI          	leaf area index (averaged for summers 2015 & 2016)
GSL             growing season length (days; averaged for years 2015 & 2016)


7) Additional information
              
site_name       municipality in which forest stand is located


8) References

McGarigal K (2015) Fragstats Help. Version 4.2. 
Available at www.umass.edu/landeco/research/fragstats/documents/fragstats.help.4.2.pdf. 
Accessed August 17, 2017 (University of Massachusetts, Amherst, MA, 2015).
